# Supplementary material for: Unveiling Genomic Islands Hosting Antibiotic Resistance Genes and Virulence Genes in Foodborne Multidrug-Resistant Patho-Genic Proteus vulgaris
Source: Biology (Basel). 2025 Jul 15;14(7):858. doi: 10.3390/biology14070858 (PMC12292103; doi:10.3390/biology14070858)
Supplement: Supplementary file 1 [file biology-14-00858-s001.zip]

Archive with 5 entries (5 files):
- Table S1-new.pdf
- Table S2-revised.pdf
- Table S3-revised.pdf
- Table S4-revised.pdf
- Table S5-revised.pdf
